# Supplementary material for: Comparative Transcriptomics Analysis Reveals the Differences in Transcription between Resistant and Susceptible Pepper (Capsicum annuum L.) Varieties in Response to Anthracnose
Source: Plants (Basel). 2024 Feb 15;13(4):527. doi: 10.3390/plants13040527 (PMC10892400; doi:10.3390/plants13040527)
Supplement: Supplementary file 1 [file plants-13-00527-s001.zip]

Archive with 3 entries (3 files):
- plants-2739106-Figure S3.tif
- plants-2739106-supplementary-Table.pdf
- plants-2739106-supplementary.pdf
